# Supplementary material for: Chronic Gut Inflammation and Dysbiosis in IBS: Unraveling Their Contribution to Atopic Dermatitis Progression
Source: Int J Mol Sci. 2024 Feb 27;25(5):2753. doi: 10.3390/ijms25052753 (PMC10931664; doi:10.3390/ijms25052753)
Supplement: Supplementary file 1 [file ijms-25-02753-s001.zip]

Archive with 1 entries (1 files):
- ijms-2825613-supplementary.pdf
